# Supplementary material for: Factors Associated with and Prognosis Impact of Perceived Sleep Quality and Estimated Quantity in Patients Receiving Non-Invasive Ventilation for Acute Respiratory Failure
Source: J Clin Med. 2022 Aug 8;11(15):4620. doi: 10.3390/jcm11154620 (PMC9369912; doi:10.3390/jcm11154620)
Supplement: Supplementary file 1 [file jcm-11-04620-s001.zip]

Archive with 1 entries (1 files):
- jcm-1843261-supplementary.pdf
